# Supplementary material for: A comparison of dynamic balance performance between non-dancers and amateur dancers across three distinct dance genres: A cross-sectional study
Source: PLoS One. 2026 Feb 5;21(2):e0340621. doi: 10.1371/journal.pone.0340621 (PMC12875458; doi:10.1371/journal.pone.0340621)
Supplement: S1 File — (XLSX) [file pone.0340621.s001.xlsx]

## Sheet: Characteristics of participant 
GOURP	AGE	HEIGHT	MESS	BMI
LAT	29	1.67	55	19.721
	40	1.71	67	22.913
	26	1.59	56	22.151
	28	1.86	64	18.4992
	21	1.71	54	18.4672
	36	1.62	53	20.1951
	20	1.6	46	17.9688
	26	1.52	42	18.1787
	39	1.72	68	22.9854
	31	1.79	72	22.4712
	30	1.69	61	21.3578
	22	1.76	69	22.2753
	37	1.6	62	24.2188
	30	1.7	55	19.0311
	32	1.69	60	21.0077
CHF	33	1.66	50	18.1449
	38	1.63	60	22.5827
	33	1.6	55	21.4844
	26	1.67	52	18.6453
	24	1.67	62	22.231
	22	1.58	50	20.0288
	36	1.6	50	19.5312
	33	1.68	56	19.8413
	21	1.69	60	21.0077
	23	1.56	52	21.3675
	33	1.64	56	20.8209
	25	1.66	56	20.3223
	21	1.7	60	20.7612
	36	1.63	63	23.7118
	20	1.68	55	19.487
	26	1.63	59	22.2063
	39	1.69	60	21.0077
	31	1.7	64	22.1453
	26	1.6	62	24.2188
	24	1.65	55	20.202
FLA	32	1.65	53	19.4674
	35	1.58	53	21.2306
	26	1.65	56.5	20.753
	26	1.76	60	19.3698
	28	1.69	56	19.6072
	19	1.62	59	22.4813
	19	1.67	63	22.5896
	26	1.65	58	21.3039
	21	1.74	65	21.4692
	24	1.6	53	20.7031
	29	1.68	58	20.5499
	35	1.65	56	20.5693
	34	1.6	58	22.6562
	38	1.65	65	23.8751
	42	1.62	52	19.8141
	38	1.6	55	21.4844
	21	1.63	57	21.4536
	23	1.67	50	17.9282
	33	1.63	50	18.8189
	33	1.65	55	20.202
	26	1.65	49	17.9982
	34	1.58	52	20.83
	38	1.64	50	18.5901
	26	1.58	54	21.6311
CG	40	1.65	45	16.5289
	21	1.77	54	17.2364
	34	1.66	50.5	18.3263
	23	1.69	65	22.7583
	22	1.69	56	19.6072
	24	1.79	60	18.726
	23	1.71	75	25.6489
	28	1.65	54	19.8347
	18	1.6	52	20.3125
	25	1.69	68	23.8087
	19	1.73	54	18.0427
	24	1.6	60	23.4375
	25	1.71	64	21.8871
	25	1.8	67	20.679
	24	1.66	56	20.3223
	18	1.68	65	23.03
	34	1.64	62	23.0518
	33	1.6	63	24.6094
	31	1.55	48.5	20.1873
	27	1.58	58	23.2335
	32	1.6	55	21.4844
	35	1.68	74	26.2188

## Sheet: Y-balance test scores
LIMB	GROUP	COM	PL	ANT	PM
NDL	LAT	82.7	88.6076	63.2911	96.2
		92.64	104.651	79.0698	82.35
		94.83	98.3957	82.3529	103.74
		88.34	104.651	73.6196	82.21
		88.26	94.3182	73.8636	96.59
		87.67	95.3757	66.474	101.16
		74.71	79.5266	64.7059	91.18
		82.18	86.1017	66.6667	93.79
		77.59	79.5266	63.3136	89.94
		89.34	92.4419	72.093	103.49
		83.71	90.9091	64.7727	95.45
		73.77	87.574	61.5385	82.21
		78.33	77.5	69.375	88.13
		90.95	93.7838	79.7297	99.32
		84.09	87.5	67.0455	97.73
	CHF	77.38	77.381	65.4762	89.29
		89.87	98.7342	69.6203	101.27
		92.77	104.819	68.6747	104.82
		85.14	95.1807	63.8554	96.39
		81.3	79.2683	67.0732	97.56
		92.11	92.1053	78.9474	105.26
		87.08	82.5	71.25	107.5
		93.75	105	67.5	108.75
		82.92	77.5	72.5	98.75
		90.83	97.5	71.25	103.75
		96.2	101.266	73.4177	113.92
		96.3	107.407	72.8395	108.64
		100.46	105.556	76.3889	119.44
		88.46	96.1538	70.5128	98.72
		79.58	80	62.5	96.25
		91.56	93.3333	74.6667	106.67
		94.51	101.266	78.481	103.8
		80.17	75.9494	69.6203	94.94
		89.45	88.6076	78.481	101.27
		81.93	87.9518	66.2651	91.57
	FLA	103.24	113.714	86.2857	109.71
		86.27	88.2353	70.5882	100
		92.77	98.7952	78.3133	101.2
		92.11	97.8495	73.1183	105.38
		83.92	84.7059	72.9412	94.12
		85.32	97.619	65.4762	92.86
		91.67	101.136	71.5909	102.27
		83.33	76.7442	79.0698	94.19
		98.9	107.692	76.9231	112.09
		98.78	112.195	71.9512	112.2
		79.55	80.6818	68.1818	89.77
		85.38	95.9064	65.4971	94.74
		80.24	79.0419	71.8563	89.82
		70.98	68.2353	58.8235	85.88
		94.05	95.2381	83.3333	103.57
		83.74	91.4634	70.7317	89.02
		89.15	92.3077	72.1893	102.96
		97.25	105.882	75.2941	110.59
		99.87	113.18	66.67	119.77
		97.53	113.7	62.96	115.93
		100	113.95	70.93	115.12
		97.39	114.51	61.57	116.08
		94.28	104.54	61.54	116.77
		93.19	106.45	65.59	107.53
	CG	75.05	75.4491	56.2874	93.41
		79.49	73.6264	80.2198	84.62
		79.92	92.7711	60.241	86.75
		64.43	62.5698	58.1006	72.63
		89.01	96.0894	73.743	97.21
		90.62	92.7505	77.8252	101.28
		81.8	84.3243	68.1081	92.97
		73.73	75.2941	63.5294	82.35
		77.52	82.5581	63.9535	86.05
		68.16	60.6742	58.427	85.39
		84.47	79.5455	77.2727	96.59
		77.38	80.9524	66.6667	84.52
		63.33	57.7778	56.6667	75.56
		69.74	70.7692	62.5641	75.9
		72.36	69.5122	68.2927	79.27
		81.2	82.0513	66.6667	94.87
		79.52	87.9518	57.8313	92.77
		74.58	61.25	62.5	100
		99.56	106.667	85.3333	106.67
		67.9	67.9012	61.7284	74.07
		87.72	105.263	59.2105	98.68
		84.92	89.2857	71.4286	94.05
DL	LAT	80.83	86.25	65	91.25
		101.57	118.824	77.6471	108.24
		95.52	90.3226	84.4086	111.83
		87.08	102.5	73.75	85
		92.42	105.682	72.7273	98.86
		88.04	96.4706	66.4706	101.18
		76.16	76.1628	60.4651	91.86
		84.66	86.3636	66.4773	101.14
		81.84	76.1176	72.9412	96.47
		93.1	100	81.6092	97.7
		81.65	89.8876	65.1685	89.89
		80.08	81.6568	63.9053	94.67
		82.07	87.3418	67.0886	91.77
		102.79	102.703	83.9189	111.83
		90.8	102.299	73.5632	96.55
	CHF	73.81	71.4286	66.6667	83.33
		94.87	89.7436	73.0769	121.79
		91.97	104.819	67.4699	103.61
		86.75	96.3855	67.4699	96.39
		83.74	85.3659	64.6341	101.22
		96.89	106.667	78.6667	105.33
		82.28	78.481	69.6203	98.73
		94.65	104.938	71.6049	107.41
		85.83	85	72.5	100
		93.08	103.145	76.7296	99.37
		96.2	101.266	73.4177	113.92
		94.24	101.235	70.3704	111.11
		83.54	92.5926	65.4321	92.59
		84.62	89.7436	67.9487	96.15
		83.33	87.1795	70.5128	92.31
		81.25	85	68.75	90
		95.36	101.266	75.9494	108.86
		89.45	96.2025	70.8861	101.27
		83.12	87.3418	60.7595	101.27
		79.92	87.9518	67.4699	84.34
	FLA	102.27	113.068	84.6591	109.09
		87.06	94.1176	72.9412	94.12
		93.57	98.7952	78.3133	103.61
		94.93	103.261	76.087	105.43
		85.44	89.6552	68.9655	97.7
		86.11	94.0476	66.6667	97.62
		90.04	103.448	75.8621	90.8
		87.21	94.186	73.2558	94.19
		96.67	96.6667	74.4444	118.89
		100.81	115.854	71.9512	114.63
		83.71	88.6364	68.1818	94.32
		82.56	87.2093	63.9535	96.51
		87.95	87.9518	77.1084	98.8
		80	82.3529	67.0588	90.59
		91.52	79.2899	84.0237	111.24
		83.33	86.5854	68.2927	95.12
		91.12	100.592	71.0059	101.78
		94.63	108.645	68.9252	106.31
		93.1	113.03	61.3	104.98
		101.36	116.3	65.56	122.22
		104.39	122.48	73.64	117.05
		90.61	105.16	60.32	106.35
		94.31	107.54	59.52	115.87
		93.57	109.19	64.5	107.03
	CG	70.68	63.8554	57.8313	90.36
		82.42	82.4176	71.4286	93.41
		81.21	87.2727	61.8182	94.55
		67.42	72.7273	56.8182	72.73
		83.52	87.9121	62.6374	100
		89.91	94.8827	76.7591	98.08
		84.42	85.8696	66.3043	101.09
		77.65	76.4706	64.7059	91.76
		77.52	81.3953	61.6279	89.53
		67.79	69.6629	57.3034	76.4
		85.82	81.6092	74.7126	101.15
		74.12	78.8235	65.8824	77.65
		64.1	58.2418	54.9451	79.12
		69.42	63.9175	57.732	86.6
		73.98	79.2683	69.5122	73.17
		76.79	74.6835	67.0886	88.61
		85.14	98.7952	69.8795	86.75
		87.24	101.235	71.6049	88.89
		94.22	109.333	77.3333	96
		87.24	101.235	71.6049	88.89
		91.77	106.494	75.3247	93.51
		84.13	97.619	69.0476	85.71
